# Supplementary material for: Massive culture-based approach for the screening of AmpC, ESBL, and carbapenemase producers from rectal swabs
Source: Microbiol Spectr. 2025 Jul 7;13(8):e00157-25. doi: 10.1128/spectrum.00157-25 (PMC12323602; doi:10.1128/spectrum.00157-25)
Supplement: Supplemental data — Results for clinical specimens and bacterial isolates analyzed. [file spectrum.00157-25-s0002.xlsx]

## Sheet: Results for clinical specimens
Raw Data: Massive culture-based approach for the screening of AmpC-, ESBL- and carbapenemase producers from rectal swabs
Volunteer	Processing Date	Swab Control (+/-)	First Subculture	Bacterial growth in MCRO master plate (yes/no)	Bacterial growth in CESBL (yes/no)	Bacterial growth in MFEP replica (yes/no)	Bacterial growth in MFOX replica (yes/no)	Bacterial growth in MIPM replica (yes/no)
HP1	2021-11-17	+	MCRO	no	yes	NA	NA	NA
HP2	2021-11-17	+	CESBL	yes	yes	yes	yes	no
HP3	2021-11-24	+	MCRO	yes	yes	yes	yes	no
HP4	2021-11-24	+	CESBL	yes	yes	yes	yes	no
HP5	2021-11-24	+	MCRO	yes	no	no	yes	no
HP6	2021-11-24	-	CESBL	no	no	NA	NA	NA
HP7	2021-12-08	+	MCRO	yes	yes	yes	no	no
HP8	2021-12-08	+	CESBL	no	no	NA	NA	NA
HP9	2021-12-08	+	MCRO	yes	yes	yes	no	no
HP10	2021-12-08	+	CESBL	no	yes	NA	NA	NA
HP11	2021-12-08	+	MCRO	yes	yes	yes	no	no
HP12	2021-12-08	+	CESBL	no	no	NA	NA	NA
HP13	2021-01-12	+	MCRO	yes	yes	no	no	no
HP14	2021-01-12	+	CESBL	yes	yes	yes	no	no
HP15	2021-01-12	+	MCRO	yes	yes	yes	yes	yes
HP16	2021-01-12	+	CESBL	yes	yes	yes	yes	no
HP17	2021-01-12	+	MCRO	yes	yes	yes	yes	no
HP18	2021-01-12	+	CESBL	yes	yes	yes	yes	no
HP19	2021-01-12	+	MCRO	yes	yes	yes	no	no
HP20	2021-01-12	+	CESBL	yes	yes	yes	yes	no
HP21	2021-01-25	+	MCRO	yes	yes	yes	no	no
HP22	2021-01-25	-	CESBL	no	yes	NA	NA	NA
HP23	2021-01-25	-	CESBL	no	yes	NA	NA	NA
HP24	2021-01-25	+	MCRO	yes	yes	yes	yes	no
HP25	2021-01-25	-	CESBL	no	yes	NA	NA	NA
HP26	2021-01-25	+	MCRO	yes	yes	yes	yes	yes
HP27	2022-02-09	+	CESBL	yes	yes	no	no	no
HP28	2022-02-09	+	MCRO	yes	yes	yes	no	no
HP29	2022-02-09	+	CESBL	yes	yes	yes	yes	yes
HP30	2022-02-09	-	MCRO	no	yes	NA	NA	NA

## Sheet: Results for bacterial isolates
Raw Data: Massive culture-based approach for the screening of AmpC-, ESBL- and carbapenemase producers from rectal swabs
Volunteer	Isolate	Selective Pressure	Family	Species	Identified Phenotype	Detected Genes
HP2	HP2_5	CESBL	Enterobacteriaceae	Escherichia coli	ESBL	blaTEM, blaCTX-M_G1/2, blaCTX-M_G8
HP2	HP2_6	CESBL	Enterobacteriaceae	Escherichia coli	ESBL	blaTEM, blaCTX-M_G1/2, blaCTX-M_G8
HP1	HP1_7	CESBL	Enterococcaceae	Enterococcus faecalis	NA	NA
HP1	HP1_8	CESBL	Enterococcaceae	Enterococcus faecalis	NA	NA
HP3	HP3_9	CESBL	Enterobacteriaceae	Klebsiella pneumoniae	ESBL	blaSHV, blaTEM, blaCTX-M_G1/2, blaCTX-M_G8
HP3	HP3_10	CESBL	Enterobacteriaceae	Klebsiella pneumoniae	ESBL	blaSHV, blaTEM, blaCTX-M_G1/2
HP3	HP3_11	CESBL	Enterobacteriaceae	Escherichia coli	ESBL	blaCTX-M_G1/2
HP3	HP3_12	CESBL	Enterobacteriaceae	Escherichia coli	ESBL	blaCTX-M_G1/2
HP3	HP3_13	CESBL	Enterobacteriaceae	Escherichia coli	ESBL	blaCTX-M_G1/2, blaCTX-M_G8
HP3	HP3_14	CESBL	Enterobacteriaceae	Escherichia coli	ESBL	blaCTX-M_G1/2, blaCTX-M_G8
HP4	HP4_15	CESBL	Pseudomonadaceae	Pseudomonas aeruginosa	NA	none
HP4	HP4_16	CESBL	Pseudomonadaceae	Pseudomonas aeruginosa	NA	none
HP4	HP4_17	CESBL	Pseudomonadaceae	Pseudomonas aeruginosa	NA	none
HP4	HP4_18	CESBL	Pseudomonadaceae	Pseudomonas aeruginosa	NA	NA
HP4	HP4_19	CESBL	Pseudomonadaceae	Pseudomonas aeruginosa	NA	none
HP7	HP7_32	CESBL	Hafniaceae	Hafnia alvei	none	NA
HP7	HP7_33	CESBL	Hafniaceae	Hafnia alvei	none	NA
HP7	HP7_34	CESBL	Hafniaceae	Hafnia alvei	none	NA
HP9	HP9_35	CESBL	Enterobacteriaceae	Escherichia coli	ESBL	blaTEM, blaCTX-M_G1/2
HP9	HP9_36	CESBL	Enterobacteriaceae	Escherichia coli	ESBL	blaTEM, blaCTX-M_G1/2
HP9	HP9_37	CESBL	Enterobacteriaceae	Escherichia coli	ESBL	blaTEM, blaCTX-M_G1/2, blaCTX-M_G8
HP9	HP9_38	CESBL	Enterobacteriaceae	Escherichia coli	ESBL	blaTEM, blaCTX-M_G1/2
HP10	HP10_39	CESBL	Enterobacteriaceae	Escherichia coli	none	NA
HP10	HP10_40	CESBL	Enterobacteriaceae	Escherichia coli	none	NA
HP10	HP10_41	CESBL	Enterobacteriaceae	Escherichia coli	none	NA
HP10	HP10_42	CESBL	Enterobacteriaceae	Escherichia coli	none	NA
HP11	HP11_43	CESBL	Enterobacteriaceae	Escherichia coli	ESBL	blaTEM, blaCTX-M_G1/2
HP11	HP11_44	CESBL	Enterobacteriaceae	Escherichia coli	ESBL	blaCTX-M_G1/2, blaCTX-M_G8
HP11	HP11_45	CESBL	Enterobacteriaceae	Escherichia coli	ESBL	blaTEM, blaCTX-M_G8
HP11	HP11_46	CESBL	Enterobacteriaceae	Escherichia coli	ESBL	blaTEM, blaCTX-M_G8
HP13	HP13_65	CESBL	Moraxellaceae	Acinetobacter radioresistens	NA	none
HP13	HP13_66	CESBL	Moraxellaceae	Acinetobacter radioresistens	NA	none
HP14	HP14_67	CESBL	Enterobacteriaceae	Escherichia coli	ESBL	blaCTX-M_G1/2
HP14	HP14_68	CESBL	Enterobacteriaceae	Escherichia coli	ESBL	blaCTX-M_G1/2, blaCTX-M_G8, blaCTX-M_G9
HP15	HP15_69	CESBL	Pseudomonadaceae	Pseudomonas aeruginosa	NA	none
HP16	HP16_70	CESBL	Pseudomonadaceae	Pseudomonas aeruginosa	NA	none
HP16	HP16_71	CESBL	Pseudomonadaceae	Pseudomonas nitroreducens	NA	none
HP16	HP16_72	CESBL	Pseudomonadaceae	Pseudomonas aeruginosa	NA	none
HP16	HP16_73	CESBL	Pseudomonadaceae	Pseudomonas aeruginosa	NA	none
HP16	HP16_74	CESBL	Pseudomonadaceae	Pseudomonas nitroreducens	NA	none
HP17	HP17_75	CESBL	Moraxellaceae	Acinetobacter baumannii	NA	NA
HP19	HP19_76	CESBL	Morganellaceae	Providencia stuartii	ESBL	blaTEM, blaCTX-M_G1/2
HP19	HP19_77	CESBL	Morganellaceae	Providencia stuartii	ESBL	blaTEM, blaCTX-M_G1/2
HP19	HP19_78	CESBL	Morganellaceae	Providencia stuartii	ESBL	blaTEM, blaCTX-M_G1/2
HP20	HP20_79	CESBL	Moraxellaceae	Acinetobacter haemolyticus	NA	none
HP20	HP20_80	CESBL	Moraxellaceae	Acinetobacter haemolyticus	NA	none
HP20	HP20_81	CESBL	Moraxellaceae	Acinetobacter haemolyticus	NA	none
HP15	HP15_82	CESBL	Enterobacteriaceae	Enterobacter cloacae	none	NA
HP15	HP15_83	CESBL	Enterobacteriaceae	Enterobacter cloacae	none	NA
HP15	HP15_84	CESBL	Enterobacteriaceae	Citrobacter freundii	none	NA
HP15	HP15_85	CESBL	Enterobacteriaceae	Citrobacter freundii	none	NA
HP15	HP15_86	CESBL	Enterobacteriaceae	Citrobacter freundii	none	NA
HP15	HP15_87	CESBL	Enterobacteriaceae	Citrobacter freundii	none	NA
HP16	HP16_88	CESBL	Enterobacteriaceae	Citrobacter freundii	ESBL	blaCTX-M_G1/2, blaCTX-M_G8
HP16	HP16_89	CESBL	Enterobacteriaceae	Citrobacter freundii	ESBL	blaCTX-M_G1/2, blaCTX-M_G8
HP17	HP17_90	CESBL	Pseudomonadaceae	Pseudomonas aeruginosa	NA	NA
HP17	HP17_91	CESBL	Pseudomonadaceae	Pseudomonas aeruginosa	NA	NA
HP18	HP18_92	CESBL	Enterobacteriaceae	Escherichia coli	ESBL	blaCTX-M_G1/2, blaCTX-M_G8
HP18	HP18_93	CESBL	Enterobacteriaceae	Escherichia coli	ESBL	blaCTX-M_G8
HP18	HP18_94	CESBL	Enterobacteriaceae	Escherichia coli	ESBL	blaTEM, blaCTX-M_G1/2, blaCTX-M_G8
HP18	HP18_95	CESBL	Enterobacteriaceae	Escherichia coli	ESBL	blaTEM, blaCTX-M_G1/2, blaCTX-M_G8
HP18	HP18_96	CESBL	Enterobacteriaceae	Escherichia coli	AmpC	blaCIT
HP18	HP18_97	CESBL	Enterobacteriaceae	Escherichia coli	ESBL	blaCTX-M_G1/2, blaCTX-M_G8
HP18	HP18_98	CESBL	Moraxellaceae	Acinetobacter variabilis	NA	none
HP18	HP18_99	CESBL	Enterobacteriaceae	Escherichia coli	ESBL	blaCTX-M_G1/2, blaCTX-M_G8
HP20	HP20_100	CESBL	Moraxellaceae	Acinetobacter haemolyticus	NA	none
HP20	HP20_101	CESBL	Moraxellaceae	Acinetobacter haemolyticus	NA	none
HP20	HP20_102	CESBL	Moraxellaceae	Acinetobacter baumannii	NA	none
HP20	HP20_103	CESBL	Moraxellaceae	Acinetobacter haemolyticus	NA	none
HP20	HP20_104	CESBL	Moraxellaceae	Acinetobacter baumannii	NA	none
HP20	HP20_105	CESBL	Moraxellaceae	Acinetobacter haemolyticus	NA	none
HP21	HP21_153	CESBL	Enterobacteriaceae	Escherichia coli	ESBL	blaCTX-M_G1/2, blaCTX-M_G8
HP21	HP21_154	CESBL	Weeksellaceae	Empedobacter falsenii	NA	NA
HP21	HP21_155	CESBL	Enterobacteriaceae	Escherichia coli	ESBL	blaSHV, blaCTX-M_G1/2, blaCTX-M_G8
HP24	HP24_156	CESBL	Enterobacteriaceae	Enterobacter hormaechei	none	NA
HP24	HP24_157	CESBL	Moraxellaceae	Acinetobacter radioresistens	NA	none
HP26	HP26_158	CESBL	Moraxellaceae	Acinetobacter seifertii	NA	none
HP26	HP26_159	CESBL	Moraxellaceae	Acinetobacter seifertii	NA	none
HP24	HP24_164	CESBL	Enterobacteriaceae	Citrobacter freundii	none	NA
HP24	HP24_165	CESBL	Enterobacteriaceae	Enterobacter sp.	none	NA
HP24	HP24_166	CESBL	Enterobacteriaceae	Citrobacter freundii	none	NA
HP24	HP24_167	CESBL	Moraxellaceae	Acinetobacter radioresistens	NA	none
HP26	HP26_168	CESBL	Xanthomonadaceae	Stenotrophomonas maltophilia	NA	NA
HP28	HP28_176	CESBL	Enterobacteriaceae	Escherichia coli	ESBL	blaCTX-M_G1/2, blaCTX-M_G8
HP28	HP28_177	CESBL	Enterobacteriaceae	Escherichia coli	ESBL	blaCTX-M_G1/2, blaCTX-M_G8
HP28	HP28_178	CESBL	Enterobacteriaceae	Escherichia coli	ESBL	blaCTX-M_G1/2, blaCTX-M_G8
HP28	HP28_179	CESBL	Enterobacteriaceae	Escherichia coli	ESBL	blaCTX-M_G1/2, blaCTX-M_G8
HP28	HP28_180	CESBL	Enterobacteriaceae	Escherichia coli	ESBL	blaCTX-M_G1/2, blaCTX-M_G8
HP28	HP28_181	CESBL	Enterobacteriaceae	Escherichia coli	ESBL	blaCTX-M_G1/2, blaCTX-M_G8
HP27	HP27_182	CESBL	Enterobacteriaceae	Citrobacter freundii	none	NA
HP29	HP29_183	CESBL	Enterobacteriaceae	Escherichia coli	none	NA
HP29	H29_184	CESBL	Enterobacteriaceae	Escherichia coli	MBL	blaNDM
HP29	HP29_185	CESBL	Enterobacteriaceae	Citrobacter freundii	none	NA
HP29	HP29_186	CESBL	Pseudomonadaceae	Pseudomonas aeruginosa	NA	none
HP29	HP29_187	CESBL	Pseudomonadaceae	Pseudomonas aeruginosa	NA	none
HP27	HP27_206	CESBL	Pseudomonadaceae	Pseudomonas stutzeri	NA	none
HP27	HP27_207	CESBL	Pseudomonadaceae	Pseudomonas stutzeri	NA	none
HP27	HP27_208	CESBL	Pseudomonadaceae	Pseudomonas stutzeri	NA	none
HP27	HP27_206	CESBL	Pseudomonadaceae	Pseudomonas stutzeri	NA	none
HP27	HP27_207	CESBL	Pseudomonadaceae	Pseudomonas stutzeri	NA	none
HP27	HP27_208	CESBL	Pseudomonadaceae	Pseudomonas stutzeri	NA	none
HP2	HP2_1	MFEP	Enterobacteriaceae	Escherichia coli	ESBL	blaTEM, blaCTX-M_G1/2, blaCTX-M_G8
HP2	HP2_2	MFEP	Enterobacteriaceae	Escherichia coli	ESBL	blaTEM, blaCTX-M_G8
HP3	HP3_20	MFEP	Enterobacteriaceae	Klebsiella pneumoniae	ESBL	blaSHV, blaTEM, blaCTX-M_G1/2, blaCTX-M_G8
HP3	HP3_21	MFEP	Enterobacteriaceae	Klebsiella pneumoniae	ESBL	blaSHV, blaTEM, blaCTX-M_G1/2
HP3	HP3_22	MFEP	Enterobacteriaceae	Escherichia coli	ESBL	blaCTX-M_G1/2
HP3	HP3_23	MFEP	Enterobacteriaceae	Escherichia coli	ESBL	blaCTX-M_G1/2
HP7	HP7_47	MFEP	Hafniaceae	Hafnia alvei	none	NA
HP7	HP7_48	MFEP	Hafniaceae	Hafnia alvei	none	NA
HP7	HP7_49	MFEP	Enterobacteriaceae	Enterobacter cloacae	none	NA
HP7	HP7_50	MFEP	Hafniaceae	Hafnia alvei	none	NA
HP9	HP9_51	MFEP	Enterobacteriaceae	Escherichia coli	ESBL	blaTEM, blaCTX-M_G1/2
HP7	HP7_52	MFEP	Hafniaceae	Hafnia alvei	none	NA
HP9	HP9_53	MFEP	Enterobacteriaceae	Escherichia coli	ESBL	blaTEM, blaCTX-M_G1/2
HP9	HP9_54	MFEP	Enterobacteriaceae	Escherichia coli	ESBL	blaTEM, blaCTX-M_G1/2
HP9	HP9_55	MFEP	Enterobacteriaceae	Escherichia coli	ESBL	blaTEM, blaCTX-M_G1/2, blaCTX-M_G9
HP9	HP9_56	MFEP	Enterobacteriaceae	Escherichia coli	ESBL	blaTEM, blaCTX-M_G1/2, blaCTX-M_G8
HP9	HP9_57	MFEP	Enterobacteriaceae	Escherichia coli	ESBL	blaTEM, blaCTX-M_G1/2, blaCTX-M_G9
HP9	HP9_58	MFEP	Enterobacteriaceae	Escherichia coli	ESBL	blaTEM, blaCTX-M_G1/2, blaCTX-M_G8
HP9	HP9_59	MFEP	Enterobacteriaceae	Escherichia coli	ESBL	blaTEM, blaCTX-M_G1/2
HP9	HP9_60	MFEP	Enterobacteriaceae	Escherichia coli	ESBL	blaTEM, blaCTX-M_G1/2
HP11	HP11_61	MFEP	Enterobacteriaceae	Escherichia coli	ESBL	blaTEM, blaCTX-M_G1/2
HP11	HP11_62	MFEP	Enterobacteriaceae	Escherichia coli	ESBL	blaTEM, blaCTX-M_G1/2, blaCTX-M_G8
HP11	HP11_63	MFEP	Enterobacteriaceae	Enterobacter cloacae	none	NA
HP11	HP11_64	MFEP	Enterobacteriaceae	Escherichia coli	ESBL	blaTEM, blaCTX-M_G1/2, blaCTX-M_G8
HP14	HP14_106	MFEP	Enterobacteriaceae	Escherichia coli	ESBL	blaCTX-M_G1/2, blaCTX-M_G8, blaCTX-M_G9
HP14	HP14_107	MFEP	Enterobacteriaceae	Escherichia coli	ESBL	blaCTX-M_G1/2, blaCTX-M_G8, blaCTX-M_G9
HP14	HP14_108	MFEP	Enterobacteriaceae	Escherichia coli	ESBL	blaCTX-M_G1/2, blaCTX-M_G9
HP14	HP14_109	MFEP	Enterobacteriaceae	Escherichia coli	ESBL	blaCTX-M_G1/2, blaCTX-M_G8, blaCTX-M_G9
HP15	HP15_110	MFEP	Enterobacteriaceae	Enterobacter bugandensis	none	NA
HP15	HP15_111	MFEP	Enterobacteriaceae	Enterobacter bugandensis	none	NA
HP15	HP15_112	MFEP	Enterobacteriaceae	Enterobacter bugandensis	none	NA
HP16	HP16_119	MFEP	Enterobacteriaceae	Citrobacter freundii	ESBL	blaCTX-M_G1/2, blaCTX-M_G8
HP16	HP16_120	MFEP	Enterobacteriaceae	Citrobacter freundii	ESBL	blaCTX-M_G1/2, blaCTX-M_G8
HP16	HP16_121	MFEP	Alcaligenaceae	Achromobacter xylosoxidans	NA	NA
HP17	HP17_128	MFEP	Brucellaceae	Ochrobactrum anthropi	NA	NA
HP19	HP19_135	MFEP	Morganellaceae	Providencia stuartii	ESBL	blaTEM, blaCTX-M_G1/2, blaCTX-M_G8
HP19	HP19_136	MFEP	Morganellaceae	Providencia stuartii	ESBL	blaTEM, blaCTX-M_G1/2
HP18	HP18_141	MFEP	Enterobacteriaceae	Escherichia coli	ESBL	blaCTX-M_G1/2, blaCTX-M_G8
HP18	HP18_142	MFEP	Enterobacteriaceae	Escherichia coli	ESBL	blaTEM, blaCTX-M_G1/2, blaCTX-M_G8
HP18	HP18_143	MFEP	Enterobacteriaceae	Escherichia coli	ESBL	blaSHV, blaCTX-M_G1/2
HP19	HP19_148	MFEP	Morganellaceae	Providencia stuartii	ESBL	blaTEM, blaCTX-M_G1/2, blaCTX-M_G8
HP19	HP19_149	MFEP	Morganellaceae	Providencia stuartii	ESBL	blaTEM
HP20	HP20_150	MFEP	Moraxellaceae	Acinetobacter haemolyticus	NA	none
HP20	HP20_151	MFEP	Moraxellaceae	Acinetobacter haemolyticus	NA	none
HP20	HP20_152	MFEP	Moraxellaceae	Acinetobacter haemolyticus	NA	none
HP21	HP21_160	MFEP	Enterobacteriaceae	Escherichia coli	ESBL	blaCTX-M_G1/2, blaCTX-M_G8
HP21	HP21_161	MFEP	Enterobacteriaceae	Escherichia coli	ESBL	blaSHV, blaCTX-M_G1/2, blaCTX-M_G8
HP21	HP21_163	MFEP	Enterobacteriaceae	Escherichia coli	ESBL	blaCTX-M_G1/2, blaCTX-M_G8
HP21	HP21_171	MFEP	Enterobacteriaceae	Escherichia coli	ESBL	blaSHV, blaCTX-M_G1/2, blaCTX-M_G8
HP26	HP26_173	MFEP	Pseudomonadaceae	Pseudomonas putida	NA	none
HP26	HP26_174	MFEP	Pseudomonadaceae	Pseudomonas putida	NA	none
HP28	HP28_188	MFEP	Enterobacteriaceae	Escherichia coli	ESBL	blaCTX-M_G1/2, blaCTX-M_G8
HP28	HP28_189	MFEP	Enterobacteriaceae	Escherichia coli	ESBL	blaCTX-M_G1/2, blaCTX-M_G8
HP28	HP28_190	MFEP	Enterobacteriaceae	Escherichia coli	ESBL	blaCTX-M_G1/2, blaCTX-M_G8
HP28	HP28_191	MFEP	Enterobacteriaceae	Escherichia coli	ESBL	blaCTX-M_G1/2, blaCTX-M_G8
HP29	HP29_192	MFEP	Enterobacteriaceae	Escherichia coli	MBL	blaNDM
HP29	HP29_193	MFEP	Enterobacteriaceae	Escherichia coli	MBL	blaNDM
HP29	HP29_194	MFEP	Enterobacteriaceae	Escherichia coli	MBL	blaNDM
HP29	HP29_195	MFEP	Enterobacteriaceae	Escherichia coli	none	NA
HP11	HP11_209	MFEP	Enterobacteriaceae	Escherichia coli	ESBL	blaTEM, blaCTX-M_G1/2, blaCTX-M_G8
HP11	HP11_210	MFEP	Enterobacteriaceae	Escherichia coli	ESBL	blaTEM, blaCTX-M_G1/2
HP11	HP11_209	MFEP	Enterobacteriaceae	Escherichia coli	ESBL	blaTEM, blaCTX-M_G1/2, blaCTX-M_G8
HP11	HP11_210	MFEP	Enterobacteriaceae	Escherichia coli	ESBL	blaTEM, blaCTX-M_G1/2
HP2	HP2_3	MFOX	Enterobacteriaceae	Escherichia coli	ESBL	blaTEM, blaCTX-M_G1/2, blaCTX-M_G8
HP2	HP2_4	MFOX	Enterobacteriaceae	Escherichia coli	ESBL	blaTEM, blaCTX-M_G1/2, blaCTX-M_G8
HP3	HP3_24	MFOX	Enterobacteriaceae	Klebsiella pneumoniae	ESBL, AmpC*	blaSHV, blaTEM, blaCTX-M_G1/2
HP3	HP3_25	MFOX	Enterobacteriaceae	Klebsiella pneumoniae	ESBL	blaSHV, blaTEM, blaCTX-M_G1/2
HP3	HP3_26	MFOX	Enterobacteriaceae	Klebsiella pneumoniae	ESBL, AmpC*	blaSHV, blaTEM, blaCTX-M_G1/2
HP4	HP4_27	MFOX	Pseudomonadaceae	Pseudomonas aeruginosa	NA	NA
HP4	HP4_28	MFOX	Pseudomonadaceae	Pseudomonas aeruginosa	NA	NA
HP5	HP5_29	MFOX	Enterobacteriaceae	Enterobacter cloacae	NA	NA
HP5	HP5_30	MFOX	Enterobacteriaceae	Enterobacter cloacae	NA	NA
HP5	HP5_31	MFOX	Enterobacteriaceae	Enterobacter cloacae	NA	NA
HP15	HP15_113	MFOX	Enterobacteriaceae	Enterobacter bugandensis	NA	NA
HP15	HP15_114	MFOX	Enterobacteriaceae	Enterobacter bugandensis	NA	NA
HP15	HP15_115	MFOX	Pseudomonadaceae	Pseudomonas aeruginosa	NA	NA
HP15	HP15_116	MFOX	Pseudomonadaceae	Pseudomonas aeruginosa	NA	NA
HP15	HP15_117	MFOX	Pseudomonadaceae	Pseudomonas aeruginosa	NA	NA
HP15	HP15_118	MFOX	Pseudomonadaceae	Pseudomonas aeruginosa	NA	NA
HP16	HP16_122	MFOX	Enterobacteriaceae	Citrobacter freundii	NA	NA
HP16	HP16_123	MFOX	Enterobacteriaceae	Citrobacter freundii	NA	NA
HP16	HP16_124	MFOX	Pseudomonadaceae	Pseudomonas nitroreducens	NA	NA
HP16	HP16_125	MFOX	Pseudomonadaceae	Pseudomonas nitroreducens	NA	NA
HP16	HP16_126	MFOX	Pseudomonadaceae	Pseudomonas nitroreducens	NA	NA
HP16	HP16_127	MFOX	Pseudomonadaceae	Pseudomonas nitroreducens	NA	NA
HP17	HP17_129	MFOX	Pseudomonadaceae	Pseudomonas otitidis	NA	NA
HP17	HP17_130	MFOX	Pseudomonadaceae	Pseudomonas otitidis	NA	NA
HP18	HP18_131	MFOX	Enterobacteriaceae	Escherichia coli	AmpC	blaCIT
HP18	HP18_132	MFOX	Enterobacteriaceae	Escherichia coli	AmpC	blaCIT
HP18	HP18_133	MFOX	Enterobacteriaceae	Escherichia coli	AmpC	blaCIT
HP18	HP18_134	MFOX	Enterobacteriaceae	Escherichia coli	AmpC	blaCIT
HP20	HP20_137	MFOX	Moraxellaceae	Acinetobacter baumannii	NA	NA
HP20	HP20_138	MFOX	Moraxellaceae	Acinetobacter baumannii	NA	NA
HP20	HP20_139	MFOX	Pseudomonadaceae	Pseudomonas putida	NA	NA
HP20	HP20_140	MFOX	Pseudomonadaceae	Pseudomonas putida	NA	NA
HP26	HP26_170	MFOX	Enterobacteriaceae	Citrobacter freundii	NA	NA
HP26	HP26_172	MFOX	Pseudomonadaceae	Pseudomonas putida	NA	NA
HP26	HP26_175	MFOX	Enterococcaceae	Enterococcus faecalis	NA	NA
HP29	HP29_196	MFOX	Enterobacteriaceae	Escherichia coli	MBL	blaNDM
HP29	HP29_197	MFOX	Enterobacteriaceae	Escherichia coli	MBL	blaNDM
HP29	HP29_198	MFOX	Enterobacteriaceae	Escherichia coli	MBL	blaNDM
HP29	HP29_199	MFOX	Enterobacteriaceae	Escherichia coli	MBL	blaNDM
HP29	HP29_196	MFOX	Enterobacteriaceae	Escherichia coli	MBL	blaNDM
HP29	HP29_197	MFOX	Enterobacteriaceae	Escherichia coli	MBL	blaNDM
HP29	HP29_198	MFOX	Enterobacteriaceae	Escherichia coli	MBL	blaNDM
HP29	HP29_199	MFOX	Enterobacteriaceae	Escherichia coli	MBL	blaNDM
HP15	HP15_144	MIPM	Enterobacteriaceae	Enterobacter cloacae	none	NA
HP15	HP15_145	MIPM	Enterobacteriaceae	Enterobacter bugandensis	none	NA
HP15	HP15_146	MIPM	Enterobacteriaceae	Klebsiella variicola	none	NA
HP15	HP15_147	MIPM	Enterobacteriaceae	Klebsiella variicola	none	NA
HP26	HP26_162	MIPM	Xanthomonadaceae	Stenotrophomonas maltophilia	NA	NA
HP26	HP26_169	MIPM	Xanthomonadaceae	Stenotrophomonas maltophilia	NA	NA
HP29	HP29_200	MIPM	Enterobacteriaceae	Escherichia coli	MBL	blaNDM
HP29	HP29_201	MIPM	Enterobacteriaceae	Escherichia coli	MBL	blaNDM
HP29	HP29_202	MIPM	Enterobacteriaceae	Escherichia coli	MBL	blaNDM
HP29	HP29_203	MIPM	Enterobacteriaceae	Escherichia coli	MBL	blaNDM
HP29	HP29_204	MIPM	Enterobacteriaceae	Escherichia coli	MBL	blaNDM
HP29	HP29_205	MIPM	Enterobacteriaceae	Escherichia coli	MBL	blaNDM
HP29	HP29_200	MIPM	Enterobacteriaceae	Escherichia coli	MBL	blaNDM
HP29	HP29_201	MIPM	Enterobacteriaceae	Escherichia coli	MBL	blaNDM
HP29	HP29_202	MIPM	Enterobacteriaceae	Escherichia coli	MBL	blaNDM
HP29	HP29_203	MIPM	Enterobacteriaceae	Escherichia coli	MBL	blaNDM
HP29	HP29_204	MIPM	Enterobacteriaceae	Escherichia coli	MBL	blaNDM
HP29	HP29_205	MIPM	Enterobacteriaceae	Escherichia coli	MBL	blaNDM
NA - Not applicable
The samples HP1_7 and HP1_8 were not included in the analyses.
The samples HP4_18 and HP17_75 were lost.
Growth in CESBL was investigated for ESBL production through phenotypic testing and confirmed by PCR when the bacteria were glucose-fermenting, and by genotypic testing only when non-glucose-fermenting. ESBL screening was not performed for Empedobacter and Stenotrophomonas genera.
In MFEP, E. coli isolates that showed neither ESBL phenotype nor genotype were tested for carbapenemase production.
In MFOX, only species without intrinsic resistance were investigated. Positive phenotype for AmpC was considered based on resistance to cefoxitin and/or amoxicillin-clavulanic acid. AmpC production was confirmed by PCR. E. coli and K. pneumoniae obtained from MFOX with negative genotype for AmpC production showing resistance to cefepime or carbapenems were tested for ESBL and carbapenemase produc…
In MIPM, S. maltophilia isolates were not tested for carbapenemase production due to their intrinsic resistance.
